# Supplementary material for: Visual perception of highly memorable images is mediated by a distributed network of ventral visual regions that enable a late memorability response
Source: PLoS Biol. 2024 Apr 1;22(4):e3002564. doi: 10.1371/journal.pbio.3002564 (PMC10984539; doi:10.1371/journal.pbio.3002564)
Supplement: S2 Table — The mean latency and 95% one-sided confidence intervals (milliseconds) for the source-estimated MEG-fMRI ROI fusion correlation time series in the High Memorable, Low Memorable, High > Low Difference, and High > Low Difference minus High Memorable conditions were computed using a jackknife-based relative baseline criteria on the searchlight ROI-based MEG-fMRI fusion correlation time series. For each condition, the standard deviation of the 15 subject grand-averaged baseline values was first computed (from −200–0 ms before stimulus onset). Then, for each of the jackknife subsamples, any time point that met the (1) amplitude criteria of a value greater than or equal to the baseline value and (2) the temporal criteria of an averaged value in 10 consecutive 50 ms windows greater than or equal to the baseline value was deemed significant. The first significant time point in each of the jackknife subsamples (n = 15) was used to compute the average latency and 95% confidence interval. The variance in the standard error calculation was corrected by a factor of (n– 1) [2] to account for the dependence between the jackknifed subsamples. A time series that contained at least 1 subsample with zero significant time points (that did not meet the 2 criteria stated above) was deemed “Not Significant,” denoted in the table by “N.S.” (XLSX) [file pbio.3002564.s005.xlsx]

## Sheet: Sheet1
Region of Interest	High Memorable - 0	Low Memorable - 0	High > Low Difference - 0
	Mean Latency ms [95% CI]	Mean Latency ms [95% CI]	Mean Latency ms [95% CI]
EVC	94 [90, ~]	101 [93, ~]	303 [-47, ~]
Lateral Occipital	96 [92, ~]	101 [94, ~]	415 [393, ~]
Inferior Temporal	104 [101, ~]	102 [86, ~]	278 [247, ~]
Fusiform	100 [95, ~]	98 [91, ~]	368 [79, ~]
Middle Temporal	147 [-200, ~]	N.S.	N.S.
banks of the STS	156 [-121, ~]	68 [-17, ~]	269 [248, ~]
