# Supplementary material for: Visual perception of highly memorable images is mediated by a distributed network of ventral visual regions that enable a late memorability response
Source: PLoS Biol. 2024 Apr 1;22(4):e3002564. doi: 10.1371/journal.pbio.3002564 (PMC10984539; doi:10.1371/journal.pbio.3002564)
Supplement: S4 Table — For each of the 4 memory regions studied here, the correlation between the fMRI ROI 156 × 156 RDM and the 156 × 156 memorability magnitude RDM was computed (Spearman, partialled out GIST features). Significance was computed using a one-sided t test (parametric) and one-sided Wilcoxon sign rank test (nonparametric). Both tests were corrected for multiple comparisons (n = 4 comparisons, Bonferroni–Holm correction) at q = 0.05 [100]. The adjusted p-value is shown. (XLSX) [file pbio.3002564.s007.xlsx]

## Sheet: Sheet1
ROI	Mean Spearman Correlation (adjusted pvalue, t-test)	Mean Spearman Correlation (adjusted pvalue, Wilcoxon sign rank)
Hippocampus	0.028 (p = 2.1e-5)	0.028 (p = 1.2e-4)
Parahippocampal Gyrus	0.044 (p = 2.4e-6)	0.044 (p = 1.2e-4)
Amygdala	0.008 (p = 0.0427)	0.008 (p = 0.0413)
LPFC	0.007 (p = 0.1004)	0.007 (p = 0.1384)
